# Supplementary material for: Lysosomal EGFR acts as a Rheb-GEF independent of its kinase activity to activate mTORC1
Source: Cell Res. 2025 Apr 21;35(7):497–509. doi: 10.1038/s41422-025-01110-x (PMC12205066; doi:10.1038/s41422-025-01110-x)
Supplement: Supplementary file 11 — Supplementary information, Table S1 [file 41422_2025_1110_MOESM11_ESM.xlsx]

## Sheet: Sheet1
Table S1 Characteristics of lung cancer patients
ID	EGFR alteration	TKI	p-S6K1 IHC score	S6K1 IHC score	the ratio of p-S6K1/S6K1	p-AKT IHC score	AKT IHC score	the ratio of p-AKT/AKT
1	L858R	erlotinib	12	4	3	0	4	0
2	L858R	erlotinib	12	4	3	0	6	0
3	19DEL	erlotinib	10	2	5	1	8	0.125
4	L858R	erlotinib	10	4	2.5	0	4	0
5	G719X	afatinib	4	3	1.33333	0	2	0
6	G719S	afatinib	4	3	1.33333	0	3	0
7	L858R	afatinib	6	3	2	0	3	0
8	L861Q	afatinib	4	2	2	0	2	0
9	L861Q	afatinib	6	4	1.5	0	2	0
