# Supplementary material for: Lysosomal EGFR acts as a Rheb-GEF independent of its kinase activity to activate mTORC1
Source: Cell Res. 2025 Apr 21;35(7):497–509. doi: 10.1038/s41422-025-01110-x (PMC12205066; doi:10.1038/s41422-025-01110-x)
Supplement: Supplementary file 12 — Supplementary information, Table S2 [file 41422_2025_1110_MOESM12_ESM.xlsx]

## Sheet: Sheet1
Table S2 GEF assay values
Fig. 3f
Time (s)	Three separate RhoA readings			Three separate Rheb readings			Three separate RhoA+hDbs readings			Three separate Rheb+hDbs readings			Three separate RhoA+EGFR readings			Three separate Rheb+EGFR readings
0	3187	2885	2748	2519	2475	2522	2901	3030	3151	2414	3000	2587	2902	3004	3044	2808	1432	2489
30	3258	2856	2709	2640	2566	2579	2940	3045	3286	2445	2909	2664	2626	3045	3071	2898	1467	2600
60	3309	2912	2707	2633	2546	2516	3008	3071	3322	2416	2934	2699	2579	3000	3046	2941	1487	2650
90	3285	2959	2762	2615	2487	2580	3033	3190	3349	2398	2897	2674	2681	3002	3134	2929	1453	2693
120	3315	2923	2725	2594	2472	2596	3105	3173	3407	2404	2887	2645	2753	3052	3106	2983	1496	2759
150	3361	2931	2759	2633	2533	2603	3126	3189	3457	2385	2886	2586	2757	3097	3161	3019	1529	2788
180	3079	3133	2417	2353	2323	2323	2672	2740	2820	2387	2541	2507	2431	2603	2619	2895	2690	2828
210	3230	3158	2404	2416	2355	2396	2720	2726	2986	2400	2674	2575	2184	2712	2724	2981	2785	2984
240	3320	3157	2349	2387	2319	2344	2737	2790	2992	2385	2651	2588	2247	2739	2748	3007	2832	2981
270	3348	3230	2390	2445	2282	2382	2789	2783	3036	2295	2619	2613	2242	2803	2783	3023	2840	3046
300	3352	3206	2383	2342	2303	2360	2849	2824	3080	2329	2588	2610	2266	2813	2836	3038	2925	3084
330	3432	3237	2427	2361	2275	2360	2849	2878	3122	2298	2633	2619	2241	2791	2667	3017	2888	3148
360	3508	3236	2434	2420	2288	2396	2899	2903	3153	2315	2651	2643	2324	2777	2625	3018	2927	3172
390	3499	3338	2486	2428	2350	2369	2924	2961	3217	2330	2638	2634	2357	2914	2873	3087	2951	3182
420	3510	3304	2462	2400	2344	2384	2964	2981	3223	2349	2668	2666	2348	2942	2895	3127	3026	3197
450	3493	3359	2425	2416	2360	2430	3015	3021	3265	2357	2639	2630	2371	2942	2921	3117	3016	3239
480	3452	3356	2446	2421	2369	2405	3059	3059	3294	2329	2641	2667	2390	2978	2935	3095	3071	3244
510	3514	3344	2469	2435	2372	2426	3060	3085	3329	2322	2663	2667	2384	3028	2978	3167	3072	3306
540	3545	3474	2473	2370	2325	2417	3073	3103	3342	2351	2647	2684	2372	3026	2969	3218	3097	3333
570	3592	3499	2536	2449	2344	2443	3133	3165	3415	2350	2713	2669	2490	2991	3016	3259	3094	3354
600	3607	3624	2529	2403	2391	2480	3157	3186	3428	2410	2737	2715	2489	3033	2961	3218	3106	3325
630	3575	3482	2571	2480	2387	2434	3220	3234	3475	2413	2690	2692	2526	3011	3021	3242	3124	3376
660	3592	3461	2600	2509	2364	2442	3198	3248	3515	2406	2689	2704	2428	3079	3059	3332	3175	3420
690	3604	3520	2627	2494	2389	2430	3236	3309	3533	2401	2734	2724	2477	3057	2930	3319	3157	3476
720	3651	3497	2597	2502	2385	2444	3260	3296	3433	2460	2759	2704	2511	3139	3024	3304	3280	3512
750	3633	3558	2656	2484	2394	2459	3268	3329	3586	2445	2744	2751	2531	3087	2981	3326	3278	3532
780	3695	3579	2615	2449	2385	2479	3337	3366	3635	2491	2772	2756	2493	3122	3153	3374	3259	3543
810	3725	3590	2650	2489	2400	2466	3389	3383	3626	2439	2828	2758	2581	3121	3057	3371	3298	3545
840	3683	3622	2657	2523	2413	2495	3394	3416	3725	2438	2791	2721	2612	3183	3121	3409	3305	3589
870	3719	3581	2687	2417	2405	2486	3405	3478	3736	2472	2827	2770	2579	3144	3091	3414	3359	3552
900	3691	3570	2741	2555	2414	2485	3446	3458	3776	2488	2810	2772	2644	3227	3192	3443	3365	3600
930	3759	3551	2668	2436	2403	2523	3468	3476	3831	2462	2833	2772	2566	3179	3109	3451	3358	3566
960	3700	3624	2698	2519	2392	2464	3517	3568	3822	2467	2829	2746	2571	3158	3162	3467	3342	3637
990	3712	3653	2699	2552	2441	2495	3515	3617	3859	2494	2815	2775	2599	3164	3082	3480	3402	3706
1020	3717	3659	2739	2534	2409	2495	3545	3617	3869	2501	2833	2792	2618	3220	3193	3540	3392	3660
1050	3658	3655	2693	2478	2430	2465	3553	3610	3899	2517	2847	2804	2648	3204	3187	3515	3440	3713
1080	3796	3701	2753	2562	2452	2525	3617	3664	3948	2527	2861	2807	2679	3203	3192	3533	3494	3721
1110	3950	3625	2743	2578	2445	2503	3617	3672	3974	2523	2828	2814	2643	3255	3191	3536	3495	3741
1140	3811	3644	2815	2554	2455	2521	3640	3669	3981	2522	2868	2787	2656	3243	3211	3584	3512	3777
1170	3812	3732	2840	2582	2461	2510	3663	3716	4018	2512	2890	2796	2665	3262	3204	3605	3528	3700
1200	3773	3729	2785	2546	2443	2522	3688	3742	4066	2473	2842	2793	2657	3259	3240	3521	3478	3776
1230	3717	3680	2808	2530	2489	2521	3724	3751	4114	2540	2863	2806	2748	3259	3203	3630	3566	3787
1260	3823	3727	2878	2558	2454	2516	3733	3774	4099	2522	2888	2804	2754	3271	3209	3661	3595	3781
1290	3802	3658	2810	2566	2454	2508	3775	3798	4158	2506	2888	2775	2712	3359	3323	3720	3567	3683
1320	3813	3697	2871	2557	2465	2521	3737	3856	4142	2505	2897	2814	2763	3307	3270	3659	3615	3690
1350	3776	3690	2890	2572	2471	2525	3818	3941	4107	2516	2878	2798	2792	3352	3366	3678	3652	3755
1380	3737	3755	2865	2587	2474	2561	3841	3898	4199	2551	2897	2805	2844	3324	3309	3711	3633	3877
1410	3802	3757	2892	2612	2435	2580	3865	3872	4252	2522	2881	2807	2742	3216	3236	3784	3619	3968
1440	3810	3793	2941	2601	2466	2554	3880	3952	4262	2556	2909	2828	2854	3345	3369	3749	3650	4003
1470	3907	3770	2972	2497	2439	2530	3926	3986	4273	2532	2927	2817	2804	3337	3290	3782	3671	4029
1500	3892	3762	2977	2509	2453	2578	3902	4049	4275	2546	2880	2863	2799	3328	3304	3787	3708	4178
1530	3854	3821	2964	2640	2506	2561	3952	4048	4303	2549	2906	2857	2829	3333	3359	3777	3731	4076
1560	3744	3730	2960	2624	2490	2583	3986	3964	4343	2515	2906	2804	2819	3348	3398	3819	3943	4141
1590	3910	3817	3033	2576	2484	2566	4021	4123	4361	2535	2913	2800	2792	3366	3371	3865	3808	4104
1620	3945	3811	2891	2630	2475	2599	4054	4082	4414	2508	2914	2927	2815	3365	3408	3830	3824	4131
1650	3884	3822	2995	2589	2536	2601	4047	4149	4447	2538	2906	2801	2914	3332	3381	3937	3793	4128
1680	3900	3827	3029	2619	2530	2612	4054	4158	4466	2513	2886	2828	2948	3388	3466	3870	3813	4105
1710	3879	3862	2999	2536	2467	2599	4093	4234	4480	2525	2930	2841	2949	3342	3425	3903	3864	4083
1740	3874	3864	3070	2595	2557	2620	4131	4197	4541	2523	2910	2859	2929	3452	3418	3941	3851	4080
1770	3896	3822	3056	2634	2506	2573	4167	4234	4571	2531	2897	2827	2920	3357	3448	4002	3903	4144
1800	3895	3879	3037	2606	2498	2609	4150	4260	4609	2547	2922	2863	2920	3398	3455	3990	3922	4126
1830	3882	3826	3042	2601	2491	2594	4224	4263	4629	2537	2875	2825	2914	3376	3488	3900	3971	4072
1860	4000	3910	3087	2625	2522	2555	4231	4315	4667	2505	2875	2821	3023	3370	3473	3973	3872	4098
1890	3906	3900	3101	2548	2473	2584	4258	4281	4735	2537	2894	2850	3044	3399	3497	3983	3950	4188
1920	3896	3830	3108	2633	2509	2599	4256	4385	4715	2551	2914	2847	3037	3401	3472	4012	4017	4135
1950	3902	3883	3154	2514	2505	2563	4276	4378	4795	2556	2892	2818	2988	3396	3459	4028	4014	4166
1980	3993	3889	3199	2590	2499	2585	4275	4476	4724	2604	2928	2869	3023	3396	3434	4035	4033	4176
2010	3886	3881	3097	2637	2499	2580	4318	4430	4796	2537	2947	2860	3071	3408	3519	4055	4009	4196
2040	3966	3931	3141	2638	2475	2609	4333	4363	4862	2553	2896	2882	3160	3429	3550	4062	4127	4248
2070	3936	4021	3162	2587	2543	2593	4309	4420	4905	2539	2954	2820	3066	3390	3545	4079	4259	4231
2100	3974	3868	3182	2573	2577	2629	4412	4485	4903	2615	2954	2864	3097	3388	3513	4196	4062	4206
2130	3964	4033	3183	2646	2507	2617	4406	4461	4959	2586	2958	2872	3104	3431	3507	4153	4131	4281
2160	4000	4000	3191	2609	2543	2622	4432	4530	4954	2646	2951	2891	3113	3443	3532	4139	4069	4290
2190	3905	4017	3188	2629	2546	2621	4489	4545	5010	2598	2923	2932	3101	3365	3559	4200	4190	4301
2220	3977	4051	3237	2626	2505	2627	4475	4580	4962	2584	2893	2873	3162	3482	3570	4170	4101	4297
2250	4000	4032	3195	2539	2538	2655	4493	4325	5024	2634	2960	2890	3267	3428	3579	4216	4150	4331
2280	4034	4042	3199	2548	2514	2617	4508	4587	5013	2596	2949	2896	3271	3434	3595	4253	4179	4306
2310	4017	4096	3251	2590	2525	2601	4549	4630	5075	2607	2982	2869	3213	3469	3623	4216	4161	4325
2340	4104	4048	3249	2570	2550	2610	4549	4639	5080	2626	3022	2886	3204	3494	3608	4256	4226	4360
2370	4092	3960	3291	2628	2574	2693	4575	4717	5099	2652	2900	2906	3247	3388	3555	4226	4201	4379
2400	4104	4147	3244	2580	2613	2750	4630	4709	5144	2654	3013	2869	3199	3463	3576	4244	4217	4358
2430	4094	4131	3325	2726	2642	2836	4638	4694	5143	2646	3011	2939	3306	3478	3590	4259	4228	4398
2460	4091	4102	3290	2690	2626	2907	4687	4686	5142	2655	2987	2868	3308	3464	3538	4278	4274	4434
2490	4089	4134	3306	2683	2607	2967	4689	4760	5176	2640	3016	2922	3349	3462	3579	4379	4298	4447
2520	4070	4090	3347	2654	2608	2940	4684	4811	5171	2710	3024	2957	3334	3502	3585	4310	4268	4510
2550	4071	4086	3365	2695	2593	2964	4736	4792	5244	2663	3017	2952	3354	3482	3603	4382	4303	4559
2580	4048	4080	3352	2727	2746	2959	4769	4844	5222	2672	3072	2907	3313	3507	3626	4365	4428	4592
2610	4147	4175	3326	2714	2786	2960	4751	4915	5233	2677	3046	2906	3346	3500	3641	4439	4447	4477
2640	4107	4163	3345	2734	2834	2914	4817	4919	5305	2672	3067	2973	3408	3545	3694	4368	4390	4764
2670	4099	4158	3390	2711	2861	2930	4833	4926	5297	2661	3031	2904	3387	3538	3681	4425	4427	4695
2700	4163	4202	3440	2714	2887	2923	4823	5046	5302	2682	3066	2961	3329	3578	3677	4433	4407	4772
2730	4080	4087	3378	2675	2875	2898	4886	4930	5289	2707	3046	2998	3409	3500	3701	4485	4445	4800
2760	4191	4160	3446	2675	2802	2890	4885	5024	5340	2679	3108	2902	3363	3585	3662	4499	4434	4838
2790	4166	4175	3466	2648	2820	2862	4899	4994	5373	2683	3051	2917	3386	3584	3684	4540	4428	4916
2820	4129	4239	3441	2694	2818	2863	4951	5011	5399	2705	3072	2973	3341	3599	3637	4517	4504	4855
2850	4149	4234	3457	2815	2783	2904	4947	5127	5348	2662	3080	2939	3487	3555	3679	4504	4503	4895
2880	4111	4171	3457	2811	2830	2867	5008	5034	5468	2684	3088	2963	3490	3572	3774	4483	4551	4852
2910	4269	4268	3505	2776	2833	2825	5026	5208	5402	2653	3085	2925	3446	3642	3705	4536	4490	4900
2940	4212	4293	3496	2809	2800	2806	5004	5284	5423	2694	3037	2914	3444	3603	3715	4544	4529	4902
2970	4249	4385	3508	2804	2780	2849	5081	5231	5487	2663	3123	2986	3427	3718	3730	4517	4522	4890
3000	4307	4221	3517	2858	2754	2820	5088	5201	5534	2648	3096	2991	3472	3695	3737	4589	4622	4888
3030	4250	4316	3487	3003	2779	2825	5182	5218	5483	2710	3093	3033	3469	3682	3714	4547	4631	4958
3060	4214	4253	3554	3090	2709	2782	5092	5309	5594	2692	3129	2985	3503	3617	3691	4689	4691	4919
3090	4262	4222	3510	3092	2730	2823	5163	5345	5618	2718	3128	3056	3561	3684	3807	4602	4597	4948
3120	4260	4351	3584	3123	2772	2773	5200	5333	5523	2685	3118	3126	3485	3690	3754	4645	4687	4942
3150	4270	4324	3581	3114	2724	2770	5186	5357	5637	2709	3099	3168	3560	3681	3800	4643	4611	4919
3180	4238	4339	3581	3127	2688	2805	5205	5324	5658	2722	3175	3178	3540	3693	3794	4622	4619	4908
3210	4273	4387	3606	3065	2684	2774	5197	5362	5589	2712	3130	3213	3549	3695	3818	4640	4628	4941
3240	4268	4453	3589	3153	2695	2852	5274	5365	5726	2693	3182	3227	3550	3756	3752	4758	4623	4969
3270	4327	4321	3587	3126	2727	2813	5285	5451	5649	2749	3126	3206	3669	3730	3804	4727	4706	5039
3300	4312	4371	3615	3100	2693	2796	5318	5457	5690	2770	3178	3257	3604	3761	3779	4732	4714	5035
3330	4344	4477	3617	3066	2687	2784	5333	5456	5725	2809	3112	3205	3600	3748	3795	4691	4667	5050
3360	4358	4283	3595	3041	2610	2799	5333	5357	5750	2835	3208	3252	3640	3772	3831	4715	4708	5014
3390	4312	4359	3564	3052	2705	2791	5359	5463	5703	2838	3091	3224	3637	3794	3823	4791	4696	5151
3420	4314	4483	3623	3063	2721	2808	5346	5502	5795	2910	3189	3203	3621	3794	3825	4794	4740	5147
3450	4364	4460	3652	3034	2685	2823	5316	5595	5709	2947	3227	3212	3715	3794	3863	4771	4792	5149
3480	4328	4611	3662	3053	2690	2792	5374	5615	5792	3008	3223	3210	3711	3894	3885	4878	4723	5065
3510	4386	4444	3697	2957	2671	2833	5383	5578	5801	3053	3232	3244	3717	3856	3867	4882	4792	5152
3540	4322	4599	3731	2903	2735	2814	5417	5674	5777	3051	3182	3206	3721	3861	3916	4873	4850	5183
3570	4303	4686	3681	3078	2761	2828	5464	5579	5842	3088	3203	3203	3709	3861	3919	4849	4819	5182
3600	4372	4487	3753	3002	2818	2811	5464	5689	5845	3044	3174	3222	3638	3873	3906	4865	4896	5169
3630	4298	4687	3756	2976	2796	2836	5576	5632	5909	3091	3195	3184	3550	3859	3922	4886	4764	5174
3660	4466	4574	3763	3013	2819	2810	5528	5691	5891	3054	3188	3205	3718	3943	3948	4892	4809	5196
3690	4407	4595	3751	2944	2811	2810	5493	5752	5835	3123	3220	3184	3666	3936	3943	4913	4842	5233
3720	4466	4425	3743	3075	2845	2908	5577	5758	5923	3040	3208	3146	3782	3923	3928	4860	4839	5236
3750	4479	4574	3774	2998	2852	2865	5559	5743	6045	2992	3231	3180	3733	3960	3994	5021	4881	5287
Fig. 3g
Time (s)	Three separate Rheb readings			Three separate Rheb + EGFR-WT (10 μM) readings			Three separate Rheb + EGFR-WT (20 μM) readings			Three separate Rheb + EGFR-WT (30 μM) readings
0	2824	3847	3511	3141	3172	3161	1415	2142	2871	2274	2611	2611
30	2932	3915	3598	3108	2980	3188	1462	2147	2876	2249	2577	2654
60	2909	3866	3537	3204	2980	3202	1489	2160	2883	2283	2558	2765
90	2916	3868	3493	3153	3114	3180	1474	2188	2917	2347	2580	2778
120	2967	3927	3533	3166	3046	3158	1510	2207	2897	2378	2642	2792
150	2949	3870	3546	3168	3134	3194	1529	2190	2935	2377	2577	2831
180	2677	3508	3213	2638	2669	2685	2166	2250	2796	1924	2123	2366
210	2690	3569	3263	2650	2807	2681	2230	2275	2924	1944	2145	2325
240	2670	3625	3265	2720	2792	2766	2220	2272	2945	1973	2147	2392
270	2698	3662	3298	2745	2847	2753	2262	2284	3027	1983	2171	2415
300	2642	3638	3291	2735	2784	2770	2310	2316	3022	2044	2207	2470
330	2702	3793	3278	2736	2837	2805	2328	2306	3048	2069	2183	2489
360	2710	3723	3268	2764	2936	2857	2346	2348	3120	2057	2311	2466
390	2703	3842	3336	2786	2882	2853	2377	2356	3128	2104	2296	2502
420	2692	3813	3315	2814	2848	2907	2355	2398	3206	2117	2307	2589
450	2724	3837	3346	2835	2915	2896	2376	2385	3222	2184	2360	2587
480	2710	3869	3342	2912	2799	2942	2409	2409	3213	2185	2375	2594
510	2675	3850	3331	2923	2962	2980	2423	2418	3266	2219	2411	2589
540	2745	3865	3290	2920	3017	3049	2428	2420	3292	2233	2398	2685
570	2706	3918	3377	2922	3053	2991	2433	2450	3298	2300	2436	2745
600	2738	3979	3365	2917	3086	3017	2454	2447	3325	2308	2450	2767
630	2754	3915	3383	2979	3086	3015	2483	2532	3337	2378	2533	2753
660	2757	3925	3379	2994	3164	3090	2484	2554	3379	2343	2457	2832
690	2758	3941	3361	3036	3082	3067	2535	2542	3464	2357	2497	2861
720	2733	3935	3355	3054	3130	3103	2556	2563	3448	2365	2629	2847
750	2776	3979	3364	3086	3167	3149	2536	2593	3477	2424	2558	2900
780	2749	3979	3356	3060	3089	3183	2607	2609	3514	2455	2640	2911
810	2773	4012	3370	3087	3258	3140	2555	2628	3519	2472	2717	2918
840	2758	4010	3330	3057	3313	3149	2576	2670	3537	2499	2665	2971
870	2770	3974	3337	3090	3206	3168	2592	2711	3557	2481	2742	3028
900	2763	4044	3437	3200	3161	3227	2661	2693	3607	2477	2757	2993
930	2770	4020	3406	3156	3197	3278	2695	2767	3603	2599	2706	3110
960	2787	4025	3386	3104	3357	3248	2704	2721	3676	2545	2771	3123
990	2786	4059	3380	3179	3348	3275	2657	2797	3577	2606	2790	3146
1020	2780	4098	3361	3207	3373	3208	2690	2780	3734	2593	2826	3157
1050	2788	4051	3348	3234	3242	3252	2744	2799	3691	2666	2875	3160
1080	2794	4094	3401	3244	3306	3315	2774	2843	3702	2607	2833	3210
1110	2833	4059	3396	3251	3328	3393	2780	2813	3742	2685	2839	3349
1140	2838	4110	3399	3260	3401	3369	2855	2868	3715	2661	2920	3288
1170	2804	4098	3424	3312	3432	3389	2807	2891	3749	2775	2957	3370
1200	2832	4085	3405	3308	3321	3443	2858	2846	3807	2800	3062	3371
1230	2843	4128	3380	3312	3300	3379	2855	2901	3805	2888	3019	3393
1260	2833	4113	3403	3351	3490	3371	2835	2937	3869	2822	3047	3424
1290	2797	4065	3396	3318	3626	3443	2926	2988	3863	2962	2975	3511
1320	2788	4066	3331	3380	3455	3467	2899	3007	3855	2951	3066	3441
1350	2777	4130	3363	3386	3566	3470	2941	3023	3905	2900	3029	3553
1380	2846	4121	3396	3419	3424	3502	2917	3034	3903	2941	3150	3469
1410	2837	4172	3420	3413	3388	3468	2986	3099	3954	2941	3263	3532
1440	2844	4154	3413	3441	3510	3528	2930	3137	4017	2927	3196	3583
1470	2799	4161	3357	3492	3517	3538	3009	3078	4018	2969	3243	3599
1500	2825	4147	3383	3494	3532	3596	2943	3118	4000	2923	3324	3651
1530	2815	4159	3339	3496	3580	3594	3040	3170	4003	2949	3244	3685
1560	2839	4106	3380	3537	3419	3626	3020	3118	4057	2975	3377	3633
1590	2849	4114	3394	3539	3605	3652	2986	3179	4093	3008	3266	3682
1620	2851	4113	3403	3615	3737	3679	3078	3193	4083	2981	3339	3744
1650	2872	4134	3395	3552	3673	3637	3072	3269	4087	3005	3346	3764
1680	2798	4024	3387	3614	3617	3713	3057	3235	4162	3007	3259	3708
1710	2876	4188	3456	3584	3627	3664	3139	3275	4199	3023	3330	3874
1740	2875	4142	3425	3633	3760	3688	3088	3265	4114	3045	3281	3829
1770	2853	4074	3401	3558	3716	3689	3086	3256	4209	2985	3365	3798
1800	2854	4137	3439	3675	3723	3748	3240	3360	4150	3008	3474	3817
1830	2854	4073	3448	3657	3542	3775	3188	3334	4196	3031	3388	3790
1860	2868	4177	3445	3662	3690	3726	3253	3351	4177	3027	3428	3786
1890	2876	4164	3460	3692	3673	3800	3141	3347	4228	3085	3492	3855
1920	2881	4124	3429	3749	3733	3779	3176	3401	4218	3093	3539	3959
1950	2880	4144	3460	3750	3787	3852	3231	3418	4257	3090	3476	3986
1980	2864	4049	3408	3801	3819	3837	3257	3437	4250	3186	3521	3946
2010	2885	4143	3484	3807	3614	3884	3225	3440	4244	3166	3506	3960
2040	2902	4164	3417	3770	3732	3872	3277	3414	4261	3255	3501	3947
2070	2916	4166	3438	3799	3889	3899	3309	3466	4256	3248	3536	4042
2100	2925	4186	3513	3858	3798	3903	3215	3479	4292	3348	3486	4097
2130	2927	4179	3460	3833	3822	3937	3408	3455	4375	3340	3538	4013
2160	2902	4148	3476	3849	3733	3951	3415	3428	4341	3355	3547	4110
2190	2926	4187	3456	3869	3877	3958	3409	3494	4378	3407	3588	4143
2220	2865	4095	3440	3898	3915	3996	3420	3514	4405	3437	3656	4134
2250	2913	4111	3481	3909	3789	3998	3414	3494	4379	3428	3711	4153
2280	2967	4114	3449	3875	3892	3975	3341	3481	4489	3400	3691	4166
2310	2946	4189	3447	3916	3853	4033	3426	3572	4508	3449	3676	4218
2340	2948	4106	3443	3912	3837	4010	3520	3501	4485	3392	3689	4128
2370	2948	4169	3448	3984	3980	4103	3468	3522	4557	3389	3644	4260
2400	2959	4086	3413	4016	3870	4081	3535	3614	4501	3433	3755	4210
2430	2942	4184	3450	3997	4043	4052	3507	3588	4525	3475	3823	4239
2460	2963	4168	3458	4023	3982	4082	3528	3584	4531	3514	3697	4336
2490	2948	4194	3417	3981	3997	4024	3515	3584	4585	3480	3823	4271
2520	2938	4188	3415	4036	4087	4127	3593	3556	4617	3558	3877	4314
2550	2938	4098	3406	4084	4056	4113	3598	3608	4633	3494	4011	4341
2580	2953	4161	3431	4062	4049	4158	3637	3633	4576	3565	3886	4399
2610	2933	4209	3375	4046	3989	4159	3611	3591	4642	3567	3891	4366
2640	2948	4166	3423	4110	4027	4140	3661	3612	4709	3587	3948	4414
2670	2862	4149	3416	4107	4027	4201	3689	3642	4673	3522	3955	4472
2700	2959	4188	3440	4162	4214	4193	3707	3616	4722	3593	4017	4446
2730	2959	4113	3400	4138	4079	4181	3732	3716	4686	3576	4000	4413
2760	2962	4169	3432	4172	4163	4182	3736	3693	4726	3610	4068	4591
2790	2947	4170	3464	4149	4206	4307	3712	3692	4744	3645	4072	4514
2820	2993	4174	3412	4110	4354	4273	3794	3647	4801	3633	4031	4564
2850	2948	4143	3417	4149	4084	4251	3818	3699	4853	3702	4112	4599
2880	2948	4200	3430	4198	4146	4308	3805	3720	4865	3614	4042	4523
2910	2922	4148	3449	4248	4267	4353	3845	3769	4875	3712	4071	4549
2940	2948	4236	3495	4165	4110	4286	3855	3745	4841	3750	4156	4592
2970	2961	4254	3477	4257	4140	4279	3832	3821	4914	3842	4107	4697
3000	2959	4200	3493	4265	4282	4321	3950	3764	4986	3826	4137	4581
3030	2934	4339	3530	4282	4290	4352	3832	3830	4908	3817	4130	4629
3060	2931	4238	3505	4311	4333	4312	3917	3829	4934	3896	4247	4684
3090	2974	4300	3531	4271	4148	4329	3966	3811	4976	3946	4185	4666
3120	2945	4216	3493	4288	4231	4392	3934	3846	4906	3910	4215	4668
3150	2933	4263	3505	4359	4492	4397	4011	3818	5000	3936	4217	4731
3180	2955	4268	3486	4284	4376	4405	4026	3851	4984	3886	4106	4769
3210	2973	4293	3531	4343	4377	4410	4024	3942	5031	3946	4294	4716
3240	2959	4305	3521	4354	4287	4455	4098	3904	5041	3925	4289	4714
3270	2947	4317	3520	4318	4343	4390	4068	3911	5071	3971	4255	4786
3300	2947	4320	3549	4377	4330	4423	4077	3953	5098	3956	4248	4807
3330	2938	4323	3551	4344	4497	4510	4090	3966	5180	4029	4296	4772
3360	2911	4342	3537	4401	4412	4462	4127	4012	5123	3908	4379	4827
3390	2952	4340	3557	4351	4432	4554	4144	3939	5155	4050	4304	4806
3420	2905	4277	3495	4410	4338	4486	4034	3954	5155	3996	4338	4768
3450	2956	4314	3522	4464	4494	4477	4090	3981	5107	3955	4450	4792
3480	2866	4325	3543	4456	4473	4440	4203	4044	5289	4042	4378	4897
3510	2930	4302	3555	4500	4430	4497	4187	4044	5250	4047	4411	4822
3540	2970	4339	3572	4474	4493	4605	4138	4101	5325	3961	4444	4879
3570	2962	4385	3583	4561	4455	4526	4222	3987	5362	3968	4337	4909
3600	2922	4317	3548	4563	4626	4625	4259	4148	5216	4013	4482	4931
3630	2938	4377	3548	4572	4550	4679	4292	4159	5375	4057	4443	5067
3660	2889	4328	3540	4550	4531	4647	4285	4126	5396	4037	4548	4991
3690	2941	4436	3607	4546	4643	4587	4295	4087	5423	4053	4408	5198
3720	2986	4348	3643	4595	4549	4616	4363	4111	5441	4129	4614	5013
3750	2960	4411	3585	4514	4553	4600	4302	4152	5430	4086	4556	5056
Fig. 4d
Time (s)	Three separate Rheb readings			Three separate Rheb + EGFR-WT readings			Three separate Rheb + EGFR-E804K readings
0	3716	2868	3424	3159	2696	2948	3264	2781	3074
30	3845	2976	3513	3196	2707	3019	3368	2823	3131
60	3817	2954	3500	3272	2739	3059	3420	2780	3084
90	3837	2886	3494	3293	2742	3137	3382	2768	3117
120	3907	2868	3487	3366	2782	3149	3418	2805	3074
150	3864	2937	3564	3441	2741	3213	3400	2775	3129
180	3511	2866	3232	3290	2595	3298	3115	2666	3012
210	3534	2902	3314	3324	2621	3302	3146	2719	3050
240	3528	2852	3320	3401	2632	3332	3146	2763	3053
270	3565	2802	3345	3445	2681	3410	3146	2791	3066
300	3492	2824	3368	3463	2723	3467	3111	2786	3039
330	3619	2786	3394	3533	2721	3455	3141	2875	3058
360	3607	2801	3390	3597	2782	3455	3171	2822	3068
390	3621	2879	3448	3614	2805	3554	3156	2925	3114
420	3603	2876	3460	3687	2865	3589	3178	2902	3113
450	3641	2902	3442	3723	2853	3648	3190	2919	3064
480	3637	2920	3489	3761	2888	3649	3191	2943	3100
510	3591	2932	3473	3820	2932	3725	3207	2936	3145
540	3691	2881	3462	3864	2976	3742	3248	2918	3126
570	3638	2911	3476	3868	2985	3732	3200	2988	3137
600	3700	2972	3520	3928	3017	3704	3256	3019	3148
630	3694	2968	3480	3967	3080	3842	3239	2976	3131
660	3702	2937	3535	4023	3108	3904	3253	2981	3154
690	3713	2962	3537	4062	3095	3907	3262	2987	3128
720	3682	2951	3559	4103	3125	3913	3292	2987	3170
750	3746	2956	3539	4146	3206	3901	3299	3010	3083
780	3716	2941	3549	4219	3194	3965	3253	3014	3141
810	3752	2957	3517	4183	3186	4096	3293	3035	3103
840	3744	2975	3512	4261	3245	4058	3319	3026	3143
870	3745	2969	3482	4253	3262	4040	3341	3000	3151
900	3733	2986	3560	4315	3271	4067	3294	3078	3081
930	3742	2980	3508	4317	3252	4147	3319	3051	3197
960	3769	2973	3512	4340	3264	4135	3355	3045	3137
990	3781	3038	3519	4381	3278	4163	3365	3067	3186
1020	3791	3001	3486	4466	3365	4203	3344	3090	3162
1050	3789	3027	3508	4430	3398	4187	3377	3052	3175
1080	3796	3051	3456	4500	3395	4264	3375	3095	3183
1110	3832	3039	3494	4484	3338	4301	3393	3060	3228
1140	3855	3047	3511	4527	3357	4275	3358	3095	3160
1170	3804	3052	3458	4568	3451	4348	3408	3102	3191
1200	3837	3029	3450	4651	3380	4269	3447	3081	3227
1230	3872	3089	3501	4651	3380	4366	3391	3101	3204
1260	3848	3051	3455	4663	3451	4422	3423	3099	3162
1290	3791	3060	3428	4590	3498	4423	3410	3073	3256
1320	3798	3084	3390	4636	3503	4415	3436	3058	3212
1350	3798	3102	3405	4707	3494	4427	3465	3114	3208
1380	3869	3115	3484	4738	3497	4571	3471	3100	3228
1410	3868	3073	3449	4765	3493	4591	3473	3144	3239
1440	3873	3114	3391	4759	3515	4513	3466	3128	3160
1470	3836	3078	3379	4775	3540	4638	3457	3128	3235
1500	3856	3089	3380	4820	3602	4567	3459	3119	3171
1530	3859	3145	3401	4790	3566	4663	3496	3118	3187
1560	3860	3112	3404	4868	3583	4679	3482	3087	3198
1590	3870	3088	3380	4796	3594	4640	3474	3094	3262
1620	3870	3058	3399	4887	3603	4693	3494	3095	3285
1650	3904	3113	3350	4869	3688	4782	3434	3102	3156
1680	3782	3087	3395	4875	3587	4785	3438	3042	3278
1710	3911	2994	3412	4883	3668	4847	3484	3155	3168
1740	3902	3097	3416	4871	3662	4827	3480	3115	3226
1770	3860	3033	3377	4853	3660	4805	3465	3067	3229
1800	3872	3030	3399	4876	3734	4860	3477	3121	3188
1830	3848	3034	3403	4941	3684	5140	3452	3079	3273
1860	3900	3087	3401	4917	3697	4943	3507	3147	3159
1890	3902	3042	3411	4890	3719	4911	3465	3140	3233
1920	3903	3101	3428	4910	3755	5010	3519	3102	3280
1950	3900	3106	3399	4930	3762	5003	3499	3125	3236
1980	3863	3105	3324	4920	3821	5029	3518	3049	3256
2010	3899	3107	3401	4935	3804	5043	3490	3130	3268
2040	3944	3074	3417	4902	3810	5075	3518	3122	3220
2070	3956	3152	3393	4982	3811	5176	3466	3126	3200
2100	3954	3185	3402	4979	3827	5173	3537	3158	3268
2130	3967	3088	3436	5026	3823	5167	3531	3138	3286
2160	3923	3120	3384	4948	3774	5074	3519	3127	3230
2190	3970	3113	3415	4951	3840	5151	3559	3143	3277
2220	3871	3052	3376	4956	3905	5245	3547	3089	3152
2250	3923	3085	3416	4961	3856	5251	3537	3100	3222
2280	3996	3051	3437	5021	3864	5327	3536	3080	3233
2310	3997	3064	3426	5023	3913	5274	3569	3137	3252
2340	3973	3099	3413	4967	3933	5093	3569	3078	3189
2370	3993	3136	3431	5061	3940	5267	3582	3123	3272
2400	3987	3194	3447	5012	3993	5325	3563	3053	3313
2430	3989	3241	3472	5061	3966	5355	3643	3135	3220
2460	4007	3231	3458	5030	3977	5291	3604	3121	3292
2490	4009	3214	3473	5099	4014	5381	3636	3131	3301
2520	3996	3220	3487	5115	3993	5338	3577	3129	3315
2550	3968	3201	3455	4988	4021	5437	3545	3064	3296
2580	4000	3387	3482	5074	3987	5294	3581	3111	3318
2610	4008	3431	3416	5048	4049	5304	3609	3134	3336
2640	3998	3484	3526	5109	4009	5348	3590	3114	3353
2670	3892	3511	3476	5097	4060	5426	3608	3121	3321
2700	4014	3538	3515	5220	4046	5464	3630	3131	3331
2730	4000	3522	3468	5213	4087	5455	3627	3068	3340
2760	4013	3434	3466	5240	4057	5452	3638	3115	3330
2790	3988	3461	3519	5292	4105	5466	3642	3128	3354
2820	4058	3466	3539	5258	4117	4840	3625	3105	3314
2850	3992	3430	3442	5284	4130	5502	3585	3096	3344
2880	4008	3496	3573	5327	4156	5536	3564	3139	3361
2910	3954	3506	3466	5373	4174	5594	3643	3115	3373
2940	4002	3468	3549	5339	4245	5536	3630	3182	3362
2970	4029	3443	3565	5306	4181	5564	3575	3186	3421
3000	4004	3408	3504	5372	4220	5529	3694	3154	3391
3030	4011	3435	3566	5466	4212	5601	3671	3266	3358
3060	3980	3343	3500	5485	4255	5602	3714	3190	3403
3090	4045	3364	3588	5377	4256	5516	3710	3230	3367
3120	3993	3413	3510	5448	4280	5648	3703	3168	3395
3150	3991	3353	3563	5401	4252	5652	3670	3207	3444
3180	4024	3310	3574	5495	4295	5672	3696	3200	3158
3210	4041	3309	3628	5448	4327	5637	3717	3225	3355
3240	4032	3328	3598	5548	4247	5671	3682	3234	3412
3270	4021	3373	3611	5542	4311	5707	3681	3245	3416
3300	4015	3336	3635	5469	4379	5761	3604	3255	3457
3330	4005	3334	3667	5530	4359	5680	3722	3260	3442
3360	3982	3242	3622	5496	4393	5727	3741	3276	3415
3390	4025	3361	3614	5536	4438	5781	3644	3270	3409
3420	3965	3381	3572	5566	4447	5725	3691	3221	3461
3450	4031	3336	3546	5586	4443	5793	3709	3241	3388
3480	3921	3340	3593	5535	4444	5728	3796	3277	3457
3510	3987	3313	3556	5617	4499	5827	3689	3249	3452
3540	4042	3389	3638	5586	4565	5846	3750	3269	3340
3570	4045	3417	3640	5632	4482	5711	3700	3306	3426
3600	3984	3484	3581	5545	4617	5849	3724	3259	3451
3630	4023	3454	3655	5692	4579	5835	3715	3297	3466
3660	3951	3481	3600	5682	4521	5837	3712	3272	3495
3690	4031	3471	3621	5658	4556	5830	3773	3353	3447
3720	4046	3513	3663	5659	4631	5938	3730	3291	3486
3750	4051	3523	3746	5628	4599	5926	3704	3325	3505
Fig. 4f
Time (s)	Three separate Rheb readings			Three separate Rheb + EGFR-WT readings			Three separate Rheb + EGFR-WT + erlotinib readings			Three separate Rheb + EGFR-WT + afatinib readings
0	3206	2853	2952	2994	2889	3071	2936	3081	3194	2952	3035	3235
30	3267	2894	3007	3137	3111	3004	3146	3253	3346	3092	3112	3234
60	3317	2958	3057	3229	3318	3062	3230	3287	3383	3101	3247	3305
90	3308	2902	2999	3266	3262	3189	3302	3215	3361	3127	3152	3332
120	3220	3007	3009	3302	3145	3115	3344	3310	3446	3120	3053	3208
150	3233	2956	3007	3272	3211	3139	3242	3291	3453	3165	3156	3272
180	2923	2367	2358	2830	2654	2623	2607	3222	2741	2760	2291	2997
210	2869	2375	2435	2909	2938	2739	2896	3196	2781	2775	2367	3043
240	2882	2331	2438	2947	2998	2690	2921	3268	2825	2788	2360	3083
270	2916	2289	2437	2995	2965	2769	2948	3474	2858	2824	2382	3082
300	2860	2364	2446	2982	2977	2715	2942	3445	2890	2699	2378	3029
330	2867	2320	2407	2911	2925	2786	2942	3403	2816	2742	2323	3130
360	2923	2308	2394	3019	2857	2829	2975	3436	2840	2738	2306	3029
390	2909	2260	2381	3057	2917	2818	3017	3513	2876	2716	2268	3067
420	2926	2314	2396	3028	2936	2834	3015	3501	2897	2759	2358	3093
450	2846	2317	2337	2945	2909	2863	2972	3224	2864	2767	2265	3077
480	2910	2236	2442	3007	2899	2880	3057	3502	2918	2733	2316	3162
510	2897	2276	2379	3018	2987	2964	3047	3518	2861	2747	2268	3096
540	2897	2253	2300	3112	3026	2913	3071	3499	2869	2746	2268	3137
570	2854	2226	2396	3048	2929	2903	3073	3553	2962	2779	2217	3128
600	2866	2265	2298	3074	2986	2868	3088	3554	2955	2734	2264	3132
630	2843	2273	2309	3148	3060	2901	3085	3581	2980	2789	2283	3168
660	2884	2328	2295	3125	3018	2925	3118	3595	3023	2760	2234	3107
690	2913	2291	2303	3151	3002	2935	3072	3610	2998	2877	2257	3187
720	2868	2274	2328	3064	3075	2935	3093	3529	3003	2867	2258	3070
750	2816	2223	2268	3156	3008	2958	3090	3615	3047	2830	2265	3103
780	2872	2241	2430	3186	3155	3044	3186	3611	3000	2790	2275	3141
810	2868	2227	2363	3222	3113	2956	3143	3565	3069	2844	2272	3116
840	2832	2247	2348	3292	3058	3003	3209	3568	3071	2830	2293	3152
870	2930	2245	2307	3268	3119	3038	3213	3654	3051	2797	2246	3115
900	2898	2200	2328	3280	3108	3078	3221	3668	3150	2777	2232	3188
930	2811	2209	2393	3275	3098	2992	3309	3702	3071	2829	2257	3106
960	2838	2257	2387	3336	3171	3113	3249	3691	3159	2763	2227	3204
990	2892	2195	2344	3393	3223	3111	3285	3667	3082	2727	2293	3158
1020	2891	2204	2363	3340	3189	3113	3297	3709	3168	2794	2266	3155
1050	2838	2266	2446	3401	3146	3207	3355	3717	3115	2778	2265	3227
1080	2838	2307	2467	3496	3227	3111	3364	3679	3181	2804	2282	3120
1110	2863	2224	2375	3451	3218	3169	3370	3770	3215	2855	2258	3233
1140	2879	2259	2462	3447	3153	3226	3462	3755	3123	2843	2268	3228
1170	2846	2289	2417	3545	3216	3262	3448	3815	3175	2820	2224	3232
1200	2889	2222	2414	3549	3259	3171	3458	3777	3263	2838	2317	3226
1230	2916	2236	2398	3526	3150	3230	3486	3918	3257	2833	2258	3247
1260	2901	2255	2393	3688	3282	3257	3396	3971	3260	2886	2277	3260
1290	2869	2301	2412	3677	3324	3321	3469	3916	3314	2879	2294	3342
1320	2899	2201	2359	3748	3285	3261	3542	3837	3293	2845	2326	3296
1350	2890	2235	2370	3667	3324	3252	3599	4008	3307	2923	2288	3258
1380	2821	2225	2433	3823	3324	3265	3585	3988	3274	2893	2273	3280
1410	2894	2239	2462	3809	3389	3351	3557	3927	3320	2912	2350	3319
1440	2896	2185	2403	3898	3288	3416	3553	4043	3382	2929	2359	3301
1470	2845	2322	2336	3969	3415	3377	3673	3952	3441	2893	2354	3370
1500	2877	2267	2393	3893	3445	3377	3493	4058	3424	2998	2386	3337
1530	2873	2225	2424	3932	3416	3293	3606	4066	3364	2970	2316	3376
1560	2904	2220	2402	3893	3509	3395	3562	4051	3399	2974	2373	3305
1590	2905	2217	2403	4043	3463	3368	3556	4042	3434	2948	2348	3389
1620	2878	2245	2385	3922	3508	3423	3635	3979	3400	2993	2416	3328
1650	2933	2265	2364	3992	3541	3469	3633	4171	3553	3015	2342	3401
1680	2878	2258	2450	3947	3517	3388	3675	4142	3473	3019	2400	3362
1710	2859	2230	2523	4001	3562	3464	3620	4092	3464	3015	2452	3421
1740	2953	2259	2449	4059	3589	3329	3603	4116	3558	3061	2362	3383
1770	2939	2215	2400	4029	3544	3489	3675	4076	3566	3091	2417	3443
1800	2910	2328	2426	4091	3593	3407	3728	4165	3510	3112	2369	3403
1830	2885	2183	2492	4076	3635	3411	3653	4164	3480	3081	2383	3480
1860	2900	2258	2392	4125	3627	3430	3805	4219	3543	3159	2395	3498
1890	2890	2224	2470	4075	3615	3462	3735	4320	3673	3083	2412	3432
1920	2881	2248	2446	4195	3652	3543	3788	4248	3571	3133	2446	3438
1950	2893	2342	2399	4122	3702	3505	3722	4163	3677	3155	2438	3462
1980	2871	2276	2415	4363	3703	3518	3843	4272	3668	3181	2438	3484
2010	2936	2223	2503	4207	3688	3592	3808	4334	3633	3167	2419	3446
2040	2881	2287	2419	4279	3654	3541	3824	4210	3656	3209	2427	3522
2070	2867	2325	2454	4244	3725	3563	3796	4316	3644	3170	2429	3538
2100	2917	2257	2406	4292	3739	3540	3780	4262	3773	3235	2439	3454
2130	2896	2272	2408	4348	3732	3573	3734	4303	3754	3193	2429	3506
2160	2838	2293	2439	4310	3706	3607	3889	4205	3757	3189	2471	3510
2190	2879	2375	2521	4351	3672	3670	3767	4248	3758	3263	2470	3510
2220	2928	2337	2450	4335	3740	3618	3904	4371	3763	3243	2427	3471
2250	2915	2266	2437	4459	3744	3607	3900	4373	3730	3211	2486	3572
2280	2883	2328	2513	4345	3730	3550	3939	4427	3831	3264	2501	3591
2310	2908	2216	2468	4444	3751	3645	3826	4436	3753	3277	2487	3553
2340	2933	2343	2487	4337	3739	3736	3938	4317	3744	3255	2473	3498
2370	2880	2352	2443	4449	3832	3729	3845	4367	3813	3293	2553	3621
2400	2906	2314	2475	4425	3792	3687	3939	4292	3830	3379	2480	3641
2430	2919	2392	2483	4425	3821	3714	3864	4463	3862	3310	2513	3635
2460	2895	2339	2442	4391	3782	3655	3989	4452	3840	3344	2505	3676
2490	2922	2507	2449	4469	3789	3706	3927	4424	3885	3345	2478	3661
2520	2960	2364	2520	4440	3908	3794	4053	4445	3825	3322	2569	3604
2550	2905	2354	2497	4460	3834	3739	4058	4498	3860	3418	2553	3698
2580	2997	2397	2515	4470	3890	3760	4087	4462	3910	3363	2531	3608
2610	2952	2387	2503	4521	3944	3763	4058	4499	3891	3364	2549	3816
2640	2940	2396	2468	4447	3860	3806	4083	4523	3853	3361	2546	3884
2670	2964	2346	2460	4460	3928	3690	4149	4519	3802	3414	2511	3837
2700	2942	2330	2491	4593	3987	3770	4111	4542	3929	3425	2599	4027
2730	2934	2433	2582	4607	3918	3873	4149	4452	3991	3424	2545	3876
2760	2963	2325	2494	4493	3872	3797	4177	4538	3921	3441	2563	3989
2790	2963	2440	2441	4633	3982	3855	4235	4489	3993	3394	2557	4004
2820	2962	2367	2491	4528	3915	3801	4159	4618	3951	3500	2590	3978
2850	3050	2400	2520	4522	3995	3891	4276	4709	3953	3410	2627	4008
2880	2955	2363	2485	4625	3896	3836	4249	4654	4058	3453	2594	4050
2910	2989	2472	2484	4666	3863	3932	4201	4667	4049	3477	2600	4049
2940	3033	2464	2493	4678	4012	3879	4313	4711	4072	3548	2673	4023
2970	3011	2344	2471	4756	3970	3892	4215	4713	4110	3520	2608	3982
3000	3012	2446	2597	4763	4017	3934	4298	4790	4098	3518	2697	3980
3030	3043	2389	2509	4785	4038	4001	4278	4782	4178	3493	2685	4038
3060	3018	2414	2507	4816	4026	3976	4171	4795	4102	3590	2615	3960
3090	2978	2431	2509	4808	4094	3982	4167	4839	4132	3591	2646	4054
3120	3070	2497	2559	4760	4096	4007	4247	4791	4149	3558	2686	3942
3150	3019	2408	2505	4774	4089	3944	4299	4806	4201	3579	2634	3993
3180	2975	2430	2506	4818	4045	3933	4289	4808	4247	3651	2597	4030
3210	2965	2439	2471	4856	4096	3993	4310	4850	4165	3617	2714	4052
3240	3033	2460	2504	4866	4060	4019	4344	4926	4193	3669	2740	4030
3270	3081	2486	2485	4793	4148	4043	4296	4863	4171	3653	2736	4011
3300	3034	2396	2495	4848	3996	4069	4219	4907	4140	3714	2691	3974
3330	3064	2442	2512	4812	4075	4095	4317	4896	4217	3679	2766	4047
3360	3011	2415	2489	4742	4168	4082	4262	4965	4224	3805	2750	4057
3390	3069	2477	2552	4779	4200	4238	4274	4885	4284	3787	2735	3976
3420	3006	2473	2492	4882	4224	4158	4413	4943	4266	3776	2757	3987
3450	3039	2466	2491	4909	4131	4119	4387	4922	4340	3788	2775	4083
3480	3077	2418	2544	4793	4265	4138	4517	4921	4309	3712	2777	3974
3510	3031	2448	2517	4804	4288	4143	4487	4957	4213	3774	2871	4127
3540	3075	2478	2479	4835	4157	4196	4423	5051	4187	3830	2814	4043
3570	3071	2507	2460	4850	4231	4207	4561	4996	4306	3816	2808	3967
3600	3077	2532	2487	4761	4292	4305	4514	5005	4328	3788	2750	4068
3630	3056	2539	2511	4790	4309	4182	4565	5091	4356	3784	2874	4062
3660	3075	2407	2467	4787	4251	4126	4495	5055	4372	3795	2817	3984
3690	3082	2534	2486	4775	4230	4196	4457	4944	4329	3871	2926	3983
3720	3049	2443	2444	4877	4302	4225	4621	5069	4273	3744	2802	4063
3750	3098	2516	2446	4907	4364	4221	4608	5096	4331	3782	2898	3954
Fig. 6c
Time (s)	Three separate Rheb readings			Three separate Rheb + EGFR-TKD readings			Erlotinib (Three separate Rheb + EGFR-TKD readings)			Afatinib (Three separate Rheb + EGFR-TKD readings)			BIEGi-1 (Three separate Rheb + EGFR-TKD readings)
0	6976	7334	17822	6393	8868	5487	2953	5949	5774	9485	7459	4067	9401	9715	12054
30	6958	7272	17854	6467	8806	5604	2845	6226	5781	9639	7411	3989	9333	9604	11905
60	6817	7292	17695	6542	8916	5599	2922	6171	5820	9487	7425	4046	9278	9685	12061
90	6948	7327	17680	6608	8884	5865	2829	6191	5852	9500	7226	3927	9332	9595	12155
120	6917	7206	16381	6662	8876	5916	2916	6418	5867	9708	7411	3932	9220	9516	12428
150	6945	7286	17732	6762	8909	6044	2947	6367	5959	9295	7424	3962	9281	9428	12582
180	6941	7274	17869	5539	7520	5312	2330	5743	5421	7411	5854	3565	10265	8364	11076
210	6872	7259	17912	5679	7560	5666	2307	5676	5494	7402	6010	3495	10199	8206	10904
240	6856	7257	17937	5875	7569	5792	2330	5824	5548	7381	5830	3535	10207	8407	10905
270	6931	7302	18051	5926	7658	5914	2324	5909	5586	7502	5926	3511	10196	8474	10757
300	6853	7289	17888	6047	7699	5859	2355	5655	5640	7350	5772	3616	10199	8503	10825
330	6939	7252	17899	6153	7774	5990	2372	5765	5588	7205	5815	3624	10335	8376	10896
360	6920	7306	17890	6273	7811	5850	2404	5764	5646	7381	5851	3706	10237	8455	10885
390	6939	7237	17896	6273	7923	5968	2398	5637	5626	7202	5758	3681	10201	8432	10906
420	6835	7280	18099	6240	7881	5912	2425	5765	5669	7350	5733	3769	10382	8525	10990
450	6943	7251	18161	6399	8119	5960	2417	5730	5702	6937	5839	3862	10178	8478	11094
480	6902	7241	18078	6507	8143	5835	2449	5787	5677	7232	5684	3850	10146	8496	11106
510	6958	7252	18179	6489	8152	5888	2451	5817	5760	7104	5757	3926	10126	8539	11138
540	6926	7328	18211	6658	8093	5937	2463	5850	5735	7211	5891	3886	10238	8468	11103
570	6951	7282	18319	6717	8124	5983	2479	5898	5792	7185	5796	3974	10189	8392	11120
600	6961	7169	18099	6672	8091	5945	2490	5896	5786	7168	5790	3997	10043	8283	11276
630	6959	7264	18131	6692	8152	5945	2562	5859	5771	7179	5806	3980	10052	8273	11346
660	6967	7291	18182	6699	8282	5955	2535	5897	5843	7345	5642	3987	10156	8306	11342
690	6921	7321	18014	6778	8367	6007	2522	5932	5884	7326	5765	3983	10101	8381	11488
720	6957	7233	18337	6821	8410	6017	2563	6055	5891	7386	5736	4012	10108	8384	11579
750	6977	7196	18370	6754	8499	5986	2584	5987	5833	7438	5761	4048	9940	8417	11605
780	6926	7272	18391	6925	8391	6029	2552	6042	5898	7429	5709	3998	9981	8402	11558
810	6980	7246	18291	6928	8449	6084	2567	6053	5932	7554	5727	4053	9985	8360	11570
840	7000	7210	18230	6911	8375	6136	2599	6186	5967	7613	5664	4053	9886	8411	11481
870	7047	7247	18600	7069	8513	6090	2582	6242	5878	7563	5731	4007	9909	8347	11415
900	7035	7237	18582	7029	8601	6170	2592	6367	5975	7699	5768	4027	9943	8370	11423
930	7018	7131	18560	6996	8694	6128	2616	6403	6085	7868	5751	4074	9900	8417	11408
960	6996	7289	18603	7026	8731	6062	2630	6403	6090	7777	5774	4044	9898	8460	11318
990	6941	7280	18565	7072	8731	6152	2588	6361	6147	7778	5786	3985	9731	8420	11532
1020	7011	7296	18628	7080	8799	6275	2671	6581	6087	7644	5749	4032	9686	8391	11205
1050	7001	7318	18475	7105	8872	6274	2669	6633	6159	7870	5749	4050	9615	8425	11343
1080	7022	7171	18731	7178	8834	6276	2686	6716	6017	8066	5810	3950	9695	8434	11487
1110	7051	7259	18570	7185	8797	6422	2689	6631	6214	8004	5739	4056	9897	8532	11411
1140	7041	7317	18618	7021	8927	6306	2678	6803	6206	7888	5761	4070	10024	8528	11524
1170	7073	7291	18697	7250	9074	6432	2721	6840	6235	8130	5738	4009	10112	8540	11649
1200	7025	7275	18753	7276	9062	6281	2723	6962	6279	7967	5793	4052	10136	8614	11674
1230	7041	7196	18555	7278	9093	6443	2750	6995	6314	8018	5841	4063	10125	8585	11776
1260	7066	7344	18766	7065	9229	6511	2747	7153	6343	8049	5884	4051	10172	8679	11678
1290	7042	7290	18636	7296	9145	6543	2771	7113	6385	8140	5937	4099	10085	8636	11583
1320	7095	7290	18605	7285	9237	6621	2786	7173	6456	8085	5888	4120	10087	8667	11618
1350	6980	7241	18954	7299	9412	6631	2778	7223	6412	8077	5801	4043	10116	8669	11672
1380	7038	7272	18925	7176	9352	6566	2800	7310	6550	8171	5913	4166	10131	8708	11594
1410	7168	7286	18986	7355	9485	6565	2816	7282	6552	8126	5849	4098	10347	8673	11531
1440	7074	7290	19000	7341	9374	6688	2817	7331	6545	8225	5973	4079	10369	8781	11690
1470	7108	7318	18937	7415	9443	6646	2934	7388	6610	8340	6048	4032	10258	8782	11819
1500	7120	7326	19145	7429	9327	6785	2879	7421	6602	8305	5995	4081	10275	8790	11580
1530	7126	7315	19001	7308	9514	6737	2898	7414	6626	8434	6044	4110	10220	8740	11667
1560	7125	7292	19084	7393	9591	6692	2910	7355	6666	8271	5997	4186	10245	8754	11642
1590	7026	7349	19035	7427	9527	6806	2909	7388	6681	8255	6039	4156	10248	8742	11732
1620	7020	7302	18981	7491	9653	6973	2938	7527	6673	8515	6135	4122	10250	8787	11764
1650	7122	7325	18902	7407	9622	6972	2932	7620	6802	8414	6100	4087	10258	8880	11770
1680	7118	7326	19060	7412	9689	6985	2936	7504	6794	8409	6086	4225	10139	8822	11767
1710	7072	7378	19147	7398	9662	7063	2950	7669	6843	8476	6167	4177	10271	8858	11808
1740	7162	7267	19154	7444	9619	7078	2958	7735	6877	8457	6202	4144	10266	8833	11789
1770	7145	7330	18574	7443	9658	7068	2987	7797	6943	8509	6172	4233	10357	8884	11767
1800	7168	7333	19376	7456	9767	7050	2942	7865	6948	8608	6084	4210	10405	8977	11785
1830	7177	7262	19337	7560	9756	7208	3002	7833	7024	8578	6262	4254	10354	8871	11747
1860	7164	7341	19379	7495	9595	7205	3016	7907	6998	8637	6300	4183	10420	8862	11730
1890	7192	7358	19287	7542	9857	7261	3039	7976	6974	8536	6260	4170	10428	8760	11781
1920	7213	7352	19277	7608	9931	7309	3010	7951	7031	8614	6180	4239	10449	8574	11815
1950	7118	7361	19227	7618	9874	7334	3045	8035	7110	8560	6321	4248	10495	8505	11875
1980	7127	7373	19357	7690	10040	7535	3082	8093	7131	8589	6336	4248	10438	8617	11768
2010	7249	7360	19289	7972	10055	7556	3077	8252	7180	8656	6316	4201	10347	8808	11759
2040	7174	7403	19037	8054	10134	7664	3060	8121	7150	8640	6415	4237	10525	8946	11872
2070	7238	7324	19246	8163	10256	7724	3107	8258	7156	8832	6389	4295	10537	9129	11863
2100	7163	7356	19070	8258	10334	7744	3068	8272	7231	8757	6389	4303	10608	9048	12007
2130	7201	7371	19289	8213	10297	7764	3116	8281	7207	8819	6470	4344	11011	9276	11930
2160	7307	7371	19395	8439	10315	7763	3137	8271	7244	8928	6456	4279	11176	9193	12147
2190	7236	7420	19384	8485	10379	7608	3110	8294	7250	8669	6543	4274	11289	9258	12018
2220	7225	7333	19433	8260	10402	7775	3150	8340	7215	9048	6596	4363	11249	9287	12140
2250	7292	7423	19377	8244	10385	7772	3167	8333	7103	9047	6514	4201	11218	9251	12097
2280	7331	7395	19201	8237	10538	7816	3245	8375	7265	9061	6489	4375	11388	9325	12034
2310	7301	7315	19323	8272	10621	7855	3196	8430	7224	9147	6677	4225	11310	9474	11806
2340	7268	7359	19374	8095	10601	7879	3234	8431	7346	9098	6627	4291	11248	9323	11888
2370	7340	7368	19248	8079	10728	7783	3212	8420	7292	9086	6680	4371	11305	9392	11848
2400	7277	7431	19371	8037	10769	7819	3242	8466	7261	9140	6747	4311	11330	9528	12231
2430	7308	7400	19555	8116	10712	8003	3295	8444	7349	8941	6756	4368	11300	9551	12196
2460	7320	7283	19255	7825	10795	7962	3247	8485	7299	9082	6739	4410	11278	9465	12174
2490	7337	7369	19620	7964	10825	8101	3262	8469	7285	9088	6643	4414	11342	9434	12207
2520	7418	7386	19599	7940	10973	8051	3334	8483	7361	9037	6848	4360	11545	9592	12179
2550	7438	7422	19506	8017	11005	8089	3352	8580	7364	9164	6889	4474	11421	9608	12309
2580	7403	7394	19474	8047	11033	8108	3276	8540	7333	9148	6802	4437	11459	9495	12438
2610	7328	7376	19371	8069	11039	8121	3285	8592	7472	9131	6881	4528	11344	9495	12270
2640	7408	7436	19510	8033	11017	8153	3328	8678	7490	9222	6835	4546	11397	9536	12529
2670	7426	7239	19411	8101	11322	8136	3348	8635	7543	9143	6786	4573	11340	9581	12569
2700	7381	7396	19538	8018	11240	8181	3377	8698	7517	9324	6914	4575	11390	9533	12609
2730	7472	7432	19563	8036	11292	8258	3317	8618	7599	9330	6992	4662	11313	9468	12629
2760	7442	7433	19545	8005	11317	8227	3425	8676	7655	9279	7019	4686	11525	9572	12609
2790	7512	7405	19657	8117	11371	8315	3401	8528	7652	9407	6993	4649	11584	9590	12561
2820	7484	7432	19201	8137	11475	8327	3409	8629	7701	9511	7033	4679	11595	9520	12471
2850	7418	7470	19682	8202	11387	8307	3425	8743	7766	9449	7117	4740	11729	9534	12446
2880	7544	7440	19625	8225	11393	8308	3454	8811	7748	9533	7042	4709	11744	9595	12456
2910	7515	7438	19600	8024	11563	8487	3446	8928	7746	9563	7133	4678	11898	9823	12611
2940	7570	7459	19623	8229	11686	8356	3488	8910	7715	9535	7314	4691	11819	9582	12595
2970	7570	7474	19592	8126	11881	8430	3490	8905	7738	9482	7340	4700	12044	9629	12554
3000	7588	7470	19554	8256	11849	8264	3504	8941	7780	9627	7515	4714	11762	9605	12678
3030	7597	7370	19678	8241	12234	8446	3512	8895	7944	9584	7541	4732	11818	9647	12688
3060	7661	7445	19594	8321	12072	8418	3494	9009	8037	9461	7519	4552	11843	9587	12587
3090	7524	7522	19753	8319	12024	8440	3524	8896	7982	9640	7576	4700	11773	9633	12910
3120	7502	7445	19785	8312	12225	8557	3571	9078	8102	9643	7659	4644	11877	9626	12906
3150	7645	7416	19723	8425	12210	8564	3535	8994	7954	9646	7613	4673	11948	9655	13143
3180	7704	7457	19742	8540	12145	8618	3493	9047	8079	9679	7486	4668	11916	9637	13118
3210	7708	7432	19816	8354	12292	8441	3566	9077	8235	9872	7751	4689	11835	9683	13056
3240	7630	7530	19916	8462	12288	8669	3558	9078	8303	9779	7559	4739	11870	9699	13111
3270	7673	7467	19616	8483	12446	8746	3612	9050	8207	9698	7785	4760	11667	9620	13062
3300	7762	7459	19791	8613	12412	8772	3625	9148	8188	9715	7699	4716	12202	9772	13090
3330	7654	7473	19781	8473	12393	8724	3617	9120	8350	9885	7817	4783	12019	9909	13114
3360	7831	7479	19796	8530	12518	8805	3664	9062	8489	9816	7575	4822	12115	9644	13120
3390	7818	7534	19893	8669	12507	8784	3644	9252	8535	9774	7858	4784	12091	9751	13172
3420	7746	7511	19748	8646	12451	8789	3736	9237	8495	9816	7821	4852	12273	9736	12968
3450	7859	7506	19771	8718	12666	8792	3657	9351	8595	9887	7846	4796	12256	9625	13033
3480	7899	7533	19945	8770	12784	8858	3709	9268	8627	9901	7714	4817	12254	9622	12934
3510	7921	7485	19824	8768	12824	8618	3683	9334	8567	9922	7857	4748	12298	9770	12982
3540	7958	7429	20064	8866	12670	8915	3728	9315	8576	10703	7828	4800	12290	9625	13058
3570	7947	7479	19865	8888	12777	9050	3734	9326	8778	9978	7836	4810	12372	9707	13048
3600	7951	7528	19806	8709	12749	9025	3732	9408	8754	10277	7878	4834	12362	9615	13047
3630	8047	7565	20118	8868	12783	8952	3745	9423	8751	9902	7877	4820	12626	9651	13159
3660	8029	7541	19979	8921	12657	8870	3750	9489	8808	10131	7806	4801	12568	9793	13332
3690	8070	7515	19976	8958	12739	9028	3873	9545	8864	10072	7943	4900	12394	9879	13424
3720	8083	7572	19935	9084	12768	9085	3802	9523	8959	10031	8018	4811	12404	9792	13127
3750	8105	7566	20160	8936	12995	9023	3738	9579	8730	9817	7982	4875	12509	9921	13386
