# Supplementary material for: Lysosomal EGFR acts as a Rheb-GEF independent of its kinase activity to activate mTORC1
Source: Cell Res. 2025 Apr 21;35(7):497–509. doi: 10.1038/s41422-025-01110-x (PMC12205066; doi:10.1038/s41422-025-01110-x)
Supplement: Supplementary file 13 — Supplementary information, Table S3 [file 41422_2025_1110_MOESM13_ESM.xlsx]

## Sheet: Sheet1
Supplementary Table 3 knockin donor and sgRNA sequences
E804K knockin donor
ccacccatttcccagagcacagtcagggccaagcctggcctgtggggaagggaggcctttctccctgctggctcggtgctccccggatgccttctccatcgcttgtcctctgcagcacccacagccagcgttcctgatgtgcagggtcagtcattacccagggtgttccggaccccacacagattcctacaggccctcatgatattttaaaacacagcatcctcaaccttgaggcggaggtcttcataacaaagatactatcagttcccaaactcagagatcaggtgactccgactcctcctttatccaatgtgctcctcatggccactgttgcctgggcctctctgtcatggggaatccccagatgcacccaggaggggccctctcccactgcatctg…
sgRNA sequence for E804K knockin
agatacggggaggggagata
